# Supplementary material for: Effectiveness of orally-delivered double-stranded RNA on gene silencing in the stinkbug Plautia stali
Source: PLoS One. 2021 Jan 14;16(1):e0245081. doi: 10.1371/journal.pone.0245081 (PMC7808618; doi:10.1371/journal.pone.0245081)
Supplement: S1 Table — (XLSX) [file pone.0245081.s001.xlsx]

## Sheet: S1 Table
S1 Table. Primer sequences for quantitative RT-PCR
gene name	forward primer(5' to 3')	reverse primer(5' to 3')
PsMCO2	CCTGCAGGGAGGGAGAA	CATTGGCAGTGACTCCAG
PsvATPase D	CGCTGTGGGATATTGTACC	ACAAAGCGTGATATTGCTTATAGTA
PsvATPase H	GGAAGATCATAAGAGAGTTGAGATATT	GCTATCTTAGCAATAATTCTAGCTGT
PsvATPase E	ATGATGGCCTTCATAGAGCA	ACCTGTTTCTCTTTTCTTTCATAGTAT
PsIAP	CCAGTCAACTTCCTTGAATCC	GCATGGTCTTTCATTGGTTC
Pssnf7	CGCGAAACTGAAGATATGT	CATACCTCTTTTTTCTTTTAAGAGC
PsrpL32	CTTCCTACTGGTTTCCGC	CGCTCTACGATTGATTTCCTTT
