# Supplementary material for: Effectiveness of orally-delivered double-stranded RNA on gene silencing in the stinkbug Plautia stali
Source: PLoS One. 2021 Jan 14;16(1):e0245081. doi: 10.1371/journal.pone.0245081 (PMC7808618; doi:10.1371/journal.pone.0245081)
Supplement: S2 Table — (XLSX) [file pone.0245081.s002.xlsx]

## Sheet: S2 Table
S2 Table. Primer sequences for RNAi
gene name	forward primer(5' to 3')	reverse primer(5' to 3')
PsMCO2	TAATACGACTCACTATAGGGAGAACTGGCTACAGAACAAATACTC	TAATACGACTCACTATAGGGAGATCCTTTGGCATTCTTAAGTTGAT
PsvATPase D	TAATACGACTCACTATAGGGAGAAAGGAACTGACTATGGAAGTTT	TAATACGACTCACTATAGGGAGAGCTTTGTAAAGTGTGTTCCTTATG
PsvATPase H	TAATACGACTCACTATAGGGAGAGACATTCAACCCTAAATTGGC	TAATACGACTCACTATAGGGAGAGGTGGACAAGAATTCGTAATAGT
PsvATPase E	TAATACGACTCACTATAGGGAGATATGTTGAATCAAGCACGACT	TAATACGACTCACTATAGGGAGAGTTCACATTGCGACCGA
PsIAP	TAATACGACTCACTATAGGGAGACCAAACTATTGGAAAGCCCTAA	TAATACGACTCACTATAGGGAGAGCCTCTTGAACTACTCCG
Pssnf7	TAATACGACTCACTATAGGGAGAAATTGATGGTACATTGGCTACA	TAATACGACTCACTATAGGGAGAGCAATTGTCTTAATTCTTCATCATCT
PsdsRNase	TAATACGACTCACTATAGGGAGACTTGGTCTTGCCGGAAAT	TAATACGACTCACTATAGGGAGACTGGGTTGAACCCTTTG
Psfasn	TAATACGACTCACTATAGGGAGATGTTTTGAAGACTTATGGAGTTTACC	TAATACGACTCACTATAGGGAGAGGAACACTATTTGGCGCTTTA
EGFP	TAATACGACTCACTATAGGGAGCTGACCCTGAAGTTCA	TAATACGACTCACTATAGGGTCCATGCCGAGAGTGATC
